# Supplementary material for: Quantitative Structure–Toxicity Relationship in Bioactive Molecules from a Conceptual DFT Perspective
Source: Pharmaceuticals (Basel). 2022 Nov 10;15(11):1383. doi: 10.3390/ph15111383 (PMC9695291; doi:10.3390/ph15111383)
Supplement: Supplementary file 1 [file pharmaceuticals-15-01383-s001.zip]

Archive with 1 entries (1 files):
- pharmaceuticals-1969517-supplementary.pdf
